# Supplementary material for: A loss of function mutation in CLDN25 causing Pelizaeus-Merzbacher-like leukodystrophy
Source: Hum Mol Genet. 2024 Mar 17;33(12):1055–63. doi: 10.1093/hmg/ddae038 (PMC11153337; doi:10.1093/hmg/ddae038)
Supplement: S_ddae038_Table_1_ddae038 [file s_ddae038_table_1_ddae038.xlsx]

## Sheet: S. Table 1
Supplementary Table 1. The list of reagents
Primers for CLDND1 mutants
Forward primer	5'	TGGAACCGGTGGAAGTATGGATAACCGTTTTGC	3'
FLAG tag forward primer	5'	GCTCGGATCCGCCACCATGGACTACAAAGACGATGACGACAAGGATAACCGTTTTGCTACAGCATTTGTAATTGC	3'
A249P reverse primer	5'	TAGACTCGAGTCATGCCACACGATATGGCTTCATTAAGGTGTACTCTTTCCGGTTGG	3'
CΔ5 reverse primer	5'	TAGACTCGAGTCACTTCATTAAGGTGTACTCTTTCCGGTTGG	3'
AYV reverse primer	5'	TAGACTCGAGTCACACATATGCCTTCATTAAGGTGTACTCTTTCCGGTTGG	3'
gRNA sequences for knockout
Mouse Cldn5	5'	CCGTCGGATCATAGAACTCG	3'
Mouse Cldnd1	5'	TGGCGGCCGCTCTCTTCATC	3'
Dog Cldn2	5'	GACAGACTGGCGGTGGTGGG	3'
Dog Cldnd1	5'	GTAGATCAATCCCACTATTG	3'
Primers for qPCR
